# Supplementary material for: Genetic characterization of novel class 1 Integrons In0, In1069 and In1287 to In1290, and the inference of In1069-associated integron evolution in Enterobacteriaceae
Source: Antimicrob Resist Infect Control. 2017 Aug 22;6:84. doi: 10.1186/s13756-017-0241-9 (PMC5567636; doi:10.1186/s13756-017-0241-9)
Supplement: Supplementary file 1 — Sequence analysis for In0, In1069, In893, and In1287 to In1290, respetively. (ZIP 65 kb) [file 13756_2017_241_MOESM1_ESM.zip › In1069.txt]

>In1069.KM589497
   1 tattgggggc acccccgtcc tgtggatccg ttgctatatc ctgtttaaag ctctgatcgg 
  61 taaaggtagt catattggct tttggtgctt ctagtaagcg ctgcatagct tcaatctgtt
 121 cttgataaaa cgattcacgt tctaaagatt gattttctct ctgtattgcc tgatttaatt 
 181 gtttttccag tatgtcaact tgacgtttta gtaagtcaac ttctgtcaag ttttgactgt 
 241 taattgattg actttgattg actgtatcct cttttttttg tggttcccca aaaactctta 
 301 gggcctctga aaagtcaatt aatccatcag atcctttaga taaatttcct ttgtttatat 
 361 gtgcatatat ggcttgtctt gaatatccat aaagcttagc taactctgaa actgacagtt 
 421 ttttcattat gtaaaccagt tttcaacttg tgttaatacc tgactgttaa cttaacaatt 
 481 tcaattaaca atgtcattga aatcctaatt ttctgagtaa aggaagtaat tccttaaatt 
 541 tctctgcatc ttgcagcatg gcagctatac gtacagcaaa ctgctgatag ctttctgtgc 
 601 cttgtgaata tttactcatc tcaggaagct ctgagagctt gttggcgaat agatggcgtt 
 661 gtttatctgt tatttttgaa aagaggtcta atgtattcgg atctctttta gattcgactg 
 721 aatgcgtggc tgattttttc tgtttaaagc taaatgaaaa accagtaata gatctacctg 
 781 ttttatgctg ttcaactttg acaataatat cggtatgttc atttacttgt tttaatgcaa 
 841 tgtctaaaac atatttttta aaatcataca ttcgtttgta ttcagtctcg agtacaccta 
 901 ttttttgtct aaaatcatac atagttatga gaggcgtttt tccagtacta cgccatgcaa 
 961 tcaatatttc atataaacga acagcataag cacttgttaa attacttatt tgttgtattt 
1021 catactttgt aaattgttct tctaacctag taattaaagg cacaatagca ggggcaaaaa 
1081 taagtctaac gacagcttca ttatcaatat aagccacctc gctcacccat cttgatttgt 
1141 gattaatagt gttacctttt tcactaagac tctgataact gaattgtctt gcaaacaagt 
1201 catcgcaagc atcttttaac gcctgataag ccgtatttcg atgtacacgg cactgttgca 
1261 aatagtcggt ggtgataaac ttatcatccc cttttgctga tggagctgca catgaaccca 
1321 ttcaaaggcc ggcattttca gcgtgacatc attctgtggg ccgtacgctg gtactgcaaa 
1381 tacggcatca gttaccgtga gctgcaggag atgctggctg aacgcggagt gaatgtcgat 
1441 cactccacga tttaccgctg ggttcagcgt tatgcgcctg aaatggaaaa acggctgcgc 
1501 tggtactggc gtaacccttc cgatctttgc ccgtggcaca tggatgaaac ctacgtgaag 
1561 gtcaatggcc gctgggcgta tctgtaccgg gccgtcgaca gccggggccg cactgtcgat 
1621 ttttatctct cctcccgtcg taacagcaaa gctgcatacc ggtttctggg taaaatcctc 
1681 aacaacgtga agaagtggca gatcccacga ttcatcaaca cggataaagc gcccgcctat 
1741 ggtcgcgcgc ttgctctgct caaacgcgaa ggccggtgcc cgtctgacgt tgaacaccga 
1801 cagattaagt accggaacaa cgtgattgaa tgcgatcatg gcaaactgaa acggataatc 
1861 aacgccacgc tgggatttaa atccatgaag acggcttacg ccaccatcaa aggtattgag 
1921 gtgatgcgtg cactacgcaa aggccaggcc tcagcatttt attatggtga tcccctgggc 
1981 gaaatgcgcc tggtaagcag agtttttgaa atgtaaggcc tttgaataag acaaaaggct 
2041 gcctcatcgc taactttgca acagtgcctt ctacggcacg tttgaaggcg cgctgaaagg 
2101 tctggtcata catgtgatgg cgacgcacga caccgctccg tggatcggtc gaatgcgtgt 
2161 gctgcgcaaa aacccagaac cacggccagg aatgcccggc gcgcggatac ttccgctcaa 
2221 gggcgtcggg aagcgcaacg ccgctgcggc cctcggcctg gtccttcagc caccatgccc 
2281 gtgcacgcga cagctgctcg cgcaggctgg gtgccaagct ctcgggtaac atcaaggccc 
2341 gatccttgga gcccttgccc tcccgcacga tgatcgtgcc gtgatcgaaa tccagatcct 
2401 tgacccgcag ttgcaaaccc tcactgatcc gcatgcccgt tccatacaga agctgggcga 
2461 acaaacgatg ctcgccttcc agaaaaccga ggatgcgaac cacttcatcc ggggtcagca 
2521 ccaccggcaa gcgccgcgac ggccgaggtc ttccgatctc ctgaagccag ggcagatccg 
2581 tgcacagcac cttgccgtag aagaacagca aggccgccaa tgcctgacga tgcgtggaga 
2641 ccgaaacctt gcgctcgttc gccagccagg acagaaatgc ctcgacttcg ctgctgccca 
2701 aggttgccgg gtgacgcaca ccgtggaaac ggatgaaggc acgaacccag ttgacataag                                                                    
2761 cctgttcggt tcgtaaactg taatgcAagt agcgtatgcg ctcacgcaac tggtccagaa 
2821 ccttgaccga acgcagcggt ggtaacggcg cagtggcggt tttcatggct tgttatgact 
2881 gttTttttgt acagtctatg cctcgggcat ccaagcagca agcgcgttac gccgtgggtc 
2941 gatgtttgat gttatggagc agcaacgatg ttacgcagca gggcagtcgc cctaaaacaa 
3001 agttagaaaa gggcaagtat gagcaagtta tctgtattct ttatattttt gttttgcagc 
3061 attgctaccg cagcagagtc tttgccagat ttaaaaattg aaaagcttga tgaaggcgtt 
3121 tatgttcata cttcgtttaa agaagttaac gggtggggcg ttgttcctaa acatggtttg 
3181 gtggttcttg taaatgctga ggcttaccta attgacactc catttacggc taaagatact 
3241 gaaaagttag tcacttggtt tgtggagcgt ggctataaaa taaaaggcag catttcctct 
3301 cattttcata gcgacagcac gggcggaata gagtggctta attctcgatc tatccccacg 
3361 tatgcatctg aattaacaaa tgaactgctt aaaaaagacg gtaaggttca agccacaaat 
3421 tcatttagcg gagttaacta ttggctagtt aaaaataaaa ttgaagtttt ttatccaggc 
3481 ccgggacaca ctccagataa cgtagtggtt tggttgcctg aaaggaaaat attattcggt 
3541 ggttgtttta ttaaaccgta cggtttaggc aatttgggtg acgcaaatat agaagcttgg 
3601 ccaaagtccg ccaaattatt aaagtccaaa tatggtaagg caaaactggt tgttccaagt 
3661 cacagtgaag ttggagacgc atcactcttg aaacttacat tagagcaggc ggttaaaggg 
3721 ttaaacgaaa gtaaaaaacc atcaaaacca agcaactaaa tttctaacaa ggcggtgaaa 
3781 ctcattccgc ttcgcttcac tggacgccgc aagcggcgcc gtttaccttc gcgttaggca 
3841 tcacaaagta cagcatcgtg accaacagca ccgattccgt cacactgcgc ctcatgactg 
3901 agcatgacct tgcgatgctc tatgagtggc taaatcgatc tcatatcgtc gagtggtggg 
3961 gcggagaaga agcacgcccg acacttgctg acgtacagga acagtacttg ccaagcgttt 
4021 tagcgcaaga gtccgtcact ccatacattg caatgctgaa tggagagccg attgggtatg 
4081 cccagtcgta cgttgctctt ggaagcgggg acggatggtg ggaagaagaa accgatccag 
4141 gagtacgcgg aatagaccag tcactggcga atgcatcaca actgggcaaa ggcttgggaa 
4201 ccaagctggt tcgagctctg gttgagttgc tgttcaatga tcccgaggtc accaagatcc 
4261 aaacggaccc gtcgccgagc aacttgcgag cgatccgatg ctacgagaaa gcggggtttg 
4321 agaggcaagg taccgtaacc accccagatg gtccagccgt gtacatggtt caaacacgcc 
4381 aggcattcga gcgaacacgc agtgatgcct aacgaggggg acgtccaagg gctggcgccc 
4441 ttggccgccc ctcatgtcaa acgttgaacg acagctttcc caaaagctct acggctgctc 
4501 tgggtcgaca ccggtaatcg gatcgttgcc gcactgaaca gcgccccgtt ccaggtcgcc 
4561 tccatttatg cggctgaacc gagggagagc agctttacgc cgtctggccg cagttcgccc 
4621 ttgggcgaca cgtgccggta gagcgtctgc cgggtaatcc cgagttcttc gcagagatcg 
4681 cccaccttgg tttccggttg ccccatgctg gccatcgcca ggcgtagctt ggcggcggtc 
4741 atcttgaagg ggcgcccccc tttcctgccg cgagcgcgcg ccgagataag tccagcgact 
4801 gttcgctcgg aaatcaactc acgctcgaac tcggccagcg cggcaaaaat accgaacaca 
4861 agcttgccgg cggcagtcgt cgtgtcgacc gccgcaccgt gaccggtcag gaccttcagg 
4921 cccacgctac gcgcagttag gtcgtgcacg gtgttgatca ggtggcgcag atcacggcca 
4981 agccgatcga gcttccacac gatcagcgtg tccccttcac gaagcgcctt caggcaagca 
5041 gccaaccctg ggcgatcatc gcgcctgccc gaggccagat cctcgtaaag gtgcgcaagg 
5101 ctcacaccag cggcgatgag cgcatcgcgt tgcaaattgg tggactggga tcctctacgc 
5161 cggacgcatc gtggccggca tcaccgcgcc aacaggcgga ag 
