# Supplementary material for: Genetic characterization of novel class 1 Integrons In0, In1069 and In1287 to In1290, and the inference of In1069-associated integron evolution in Enterobacteriaceae
Source: Antimicrob Resist Infect Control. 2017 Aug 22;6:84. doi: 10.1186/s13756-017-0241-9 (PMC5567636; doi:10.1186/s13756-017-0241-9)
Supplement: Supplementary file 1 — Sequence analysis for In0, In1069, In893, and In1287 to In1290, respetively. (ZIP 65 kb) [file 13756_2017_241_MOESM1_ESM.zip › In0.txt]

>In0.KP870110
   1 gatccctcta aagaaccaat tcactagtga ggggcggcag cgcatcaagc ggtgagcgca     
  60 ctccggcacc gccaactttc agcacatgcg tgtaaatcat cgtcgtagag acgtcggaat    
 120 ggccgagcag atcctgcacg gttcgaatgt cgtaaccgct gcggagcaag gccgtcgcga    
 180 acgagtggcg gagggtgtgc ggtgtggcgg gcttcgtgat gcctgcttgt tctacggcac    
 240 gtttgaaggc gcgctgaaag gtctggtcat acatgtgatg gcgacgcacg acaccgctcc    
 300 gtggatcggt cgaatgcgtg tgctgcgcaa aaacccagaa ccacggccag gaatgcccgg    
 360 cgcgcggata cttccgctca agggcgtcgg gaagcgcaac gccgctgcgg ccctcggcct    
 420 ggtccttcag ccaccatgcc cgtgcacgcg acagctgctc gcgcaggctg ggtgccaagc    
 480 tctcgggtaa catcaaggcc cgatccttgg agcccttgcc ctcccgcacg atgatcgtgc    
 540 cgtgatcgaa atccagatcc ttgacccgca gttgcaaacc ctcactgatc cgcatgcccg    
 600 ttccatacag aagctgggcg aacaaacgat gctcgccttc cagaaaaccg aggatgcgaa    
 660 ccacttcatc cggggtcagc accaccggca agcgccgcga cggccgaggt cttccgatct    
 720 cctgaagcca gggcagatcc gtgcacagca ccttgccgta gaagaacagc aaggccgcca    
 780 atgcctgacg atgcgtggag accgaaacct tgcgctcgtt cgccagccag gacagaaatg    
 840 cctcgacttc gctgctgccc aaggttgccg ggtgacgcac accgtggaaa cggatgaagg    
 900 cacgaaccca gtggacataa gcctgttcgg ttcgtaaact gtaatgcaag tagcgtatgc    
 960 gctcacgcaa ctggtccaga accttgaccg aacgcagcgg tggtaacggc gcagtggcgg   
1020 ttttcatggc ttgttatgac tgtttttttg tacagtctat gcctcgggca tccaagcagc   
1080 aagcgcgtta cgccgtgggt cgatgtttga tgttatggag cagcaacgat gttacgcagc   
1140 agggcagtcg ccctaaaaca aagttagatg cactaagcac ataattgctc acagccaaac   
1200 tatcaggtca agtctgcttt tattattttt aagcgtgcat aataagccct acacaaattg   
1260 ggagttagac atcatggagt cttggggcga aggttaaatg gggcggctca aatgcacccc   
1320 agtcgtcata acacgccgcg cgccgcaaga ttggtatcct tggcgccgac gccttgccaa   
1380 ttgcagagag cgccgccgcc atcgtcagtg ctctacagaa aaccggtcac acggctctgc   
1440 cgcgcagact cctagcctaa atgtgacagt ggttggtaat ccatgccgcc cgcaagggcg   
1500 gcggtggtgg gccaatagat gattttcaga gccatgtcac tgtatcgccg tctagttctg   
1560 ctgtcttgtc tctcatggcc gctggctggc ttttctgcca ccgcgctgac caacctcgtc   
1620 gcggaaccat tcgctaaact cgaacaggac tttggcggct ccatcggtgt gtacgcgatg   
1680 gataccggct caggcgcaac tgtaagttac cgcgctgagg agcgcttccc actgtgcagc   
1740 tcattcaagg gctttcttgc tgccgctgtg ctggctcgca gccagcagca ggccggcttg   
1800 ctggacacac ccatccgtta cggcaaaaat gcgctggttc ggtggtcacc catctcggaa   
1860 aaatatctga caacaggcat gacggtggcg gagctgtccg cggccgccgt gcaatacagt   
1920 gataacgccg ccgccaattt gttgctgaag gagttgggcg gcccggccgg gctgacggcc   
1980 ttcatgcgct ctatcggcga taccacgttc cgtctggacc gctgggagct ggagctgaac   
2040 tccgccatcc caggcgatgc gcgcgatacc tcatcgccgc gcgccgtgac ggaaagctta   
2100 caaaaactga cactgggctc tgcactggct gcgccgcagc ggcagcagtt tgttgattgg   
2160 ctaaagggaa acacgaccgg caaccaccgc atccgcgcgg cggtgccggc agactgggca   
2220 gtcggagaca aaaccggaac ctgcggagtg tatggcacgg caaatgacta tgccgtcgtc   
2280 tggcccactg ggcgcgcacc tattgtgttg gccgtctaca cccgggcgcc taacaaggat   
2340 gacaagcaca gcgaggccgt catcgccgct gcggctagac tcgcgctcga gggattgggc   
2400 gtcaacgggc agtaacaacg atattccttg tttgaaggtg gagctaggtg tagcggccgg   
2460 atgtaatcag gccgctacag ctgggattag gggtctgacg ctcagtggaa cgaaaactca   
2520 cgttaaggga ttttggtcat gagattatca aaaaggatct tcacctagat ccttttaaat   
2580 taaaaatgaa gttttaaatc aatctaaagt atatatgagt aaacttggtc tgacaggatg   
2640 actgagcatg accttgcgat gctctatgag tggctaaatc gatctcatat cgtcgagtgg   
2700 tggggcggag aagaagcacg cccgacactt gctgacgtac aggaacagta cttgccaagc   
2760 gttttagcgc aagagtccgt cactccatac attgcaatgc tgaatggaga gccgattggg   
2820 tatgcccagt cgtacgttgc tcttggaagc ggggacggat ggtgggaaga agaaaccgat   
2880 ccaggagtac gcggaataga ccagtcactg gcgaatgcat cacaactggg caaaggcttg   
2940 ggaaccaagc tggttcgagc tctggttgag ttgctgttca atgatcccga ggtcaccaag   
3000 atccaaacgg acccgtcgcc gagcaacttg cgagcgatcc gatgctacga gaaagcgggg   
3060 tttgagaggc aaggtaccgt aaccacccca gatggtccag ccgtgtacat ggttcaaaca   
3120 cgccaggcat tcgagcgaac acgcagtgat gcctaaccct tccatcgagg gggacgtcca   
3180 agggctggcg cccttggccg cccctcatgt caaacgttga acgacagctt tcccaaaagc   
3240 tctacggctg ctctgggtcg acaccggtaa tcggatcgtt gccgcactga acagcgcccc   
3300 gttccaggtc gcctccatat gagcaacgca gtgcccgcat gagtattcaa catttccgtg   
3360 tcgcccttat tccctttttt gcggcatttt gccttcctgt ttttgctcac ccagaaacgc   
3420 tggtgaaagt aaaagatgct gaagataagt tgggtgcacg agtgggttac atcgagctgg   
3480 atctcaacag cggtaagatc cttgagagtt ttcgccccga agaacgtttt ccaatgatga   
3540 gcacttttaa agttctgcta tgtggtgcgg tattatcccg tgttgacgcc gggcaagagc   
3600 aactcggtcg ccgcatacac tattctcaga atgacttggt tgagtactca ccagtcacag   
3660 aaaagcatct tacggatggc atgacagtaa gagaattatg cagtgctgcc ataaccatga   
3720 gtgataacac tgcggccaac ttacttctga caacgatcgg aggaccgaag gagctaaccg   
3780 cttttttgca caacatgggg gatcatgtaa cccgccttga tcattgggaa ccggagctga   
3840 atgaagccat accaaacgac gagcgtgaca ccacgatgcc tgcagcaatg gcaacaacgt   
3900 tgcgcaaact attaactggc gaactactta ctctagcttc ccggcaacaa ttaatagact   
3960 ggatggaggc ggataaagtt gcaggaccac ttctgcgctc ggcccttccg gctggctggt   
4020 ttattgctga taaatctgga gccggtgagc gtggatctcg cggtatcatt gcagcactgg   
4080 ggccagatgg taagccctcc cgtatcgtag ttatctacac gacggggagt caggcaacta   
4140 tggatgaacg aaatagacag atcgctgaga taggtgcctc actgattaag cattggtaag   
4200 ccatccgtaa gatgcttttc tgtgactggt gagtactcaa ccaagtcatt tttcaatatt   
4260 attgaagcat ttatcagggt tattgtctca tgagcggata catatttgaa tgtatttaga   
4320 aaaataaaca aataggggtt ccgcgcacat ttccccgaaa agtgccacct gacgtctaag   
4380 aaaccattat tatcatgaca ttaacctata tgtcaagacc cggctggtta tacacgcgtt   
4440 tcctgaacaa ttcagggcgt ttttcatgcc attccttgag cgcctgaacg ggtgttttgt   
4500 gttggagcgc gcgttgcgga atgctgtggt tgtagatctt gacgtaattg cgcagcgtcg   
4560 attccagttc ggcagctgaa ccaaaacggg tctggttgac gatgtcgctg atacgaccgt   
4620 tgaagcgctc caccatgccg ttggtctgcg gatgacgagg cgggatgagc cggtgctcga   
4680 tgccgagctg cttgcacagg cggtcgaaca cgtgtgtgcc gctgggttcc ttcttcttgc   
4740 cgccagccgt gaagcggtcg gtgaactggc tgccgttgtc ggtcagaagc ttgacgatct   
4800 tgacgggaca ggcttgctgg actttgttga ggaagtcgcc actgctgcca tcggtctggt   
4860 cggcatagag ctcgatgaag acccagcgcg tagcacggtc gatggcaacg aagagatagc   
4920 gccttgccgt ctcgtcgggc atctgcggca ggtacttgat gtcgatgtgc acaaagcccg   
4980 gctcgtagtc cttgaaggtc tttttcgtgg cgggcgcagt gccttcctgc tcgaccaggt   
5040 tacgtagatc cgagacaccg tggcggcgca ggcaacgtcc caggccggca cgcgagacgg   
5100 ctggattgat gaactcgcgc gtgaccgcca gcaggtcgtc cgtgggcagc agcaacgtct   
5160 tgcggagctc caccacgatg agctcctgct cgggcgtgag cgtcgtgtac atcttgttcg   
5220 gcgcatgcga cttgtcttca ggagactcgc ggttttgcca ctttcggatg gtttggcggg   
5280 tgacgttgta catcctggcc agttcggcct gcgggagcgt cgagttcctg atttcctcac   
5340 ggatcaggtg ggtagtacgg gcttggctgt gcagtgcctg ggtcatcgag ttgccagtga   
5400 agagtcggat tggaacagtg tacgcaaaac gtgtctggcc ttgaagagcg gccagctacg  
5460 catgggtaca tgatcccacg agtccagaca cctataaaaa taggcgtatc acgaggccct   
5540 ttcgtcttca agaattttat aaaccgtgga gcgggcaata ctgagctgat gagcaatttc   
5600 cgttgcacca gtgcccttct gatgaagcgt cagcacgacg ttcctgtcca cg 
  
