# Supplementary material for: Genetic characterization of novel class 1 Integrons In0, In1069 and In1287 to In1290, and the inference of In1069-associated integron evolution in Enterobacteriaceae
Source: Antimicrob Resist Infect Control. 2017 Aug 22;6:84. doi: 10.1186/s13756-017-0241-9 (PMC5567636; doi:10.1186/s13756-017-0241-9)
Supplement: Supplementary file 2 — Integron analysis for In0 and In1069. (XLS 33 kb) [file 13756_2017_241_MOESM2_ESM.xls]

## Sheet: DetailedAnalysis
		Data analysis for novel integrons: In1069 and In0
GenBank no. KP870110	Pc variant	P2 promoter	PintI1	19bp ORF11 dupl.	IntI1	attI1	Array of gene cassettes	5'CS	CDS of GC	attC	3'CS
In0	PcH1	Absent	OK	No	IntI1R32_H39D	1108-1170	None	21-1163	None	None	1164-1264
	-35: 912-917		-10: 1054-1059		8-1027 (partial)
	-10: 935-940		-35: 1077-1082
GenBank no. KM589497	Pc variant	P2 promoter	PintI1	19bp ORF11 dupl.	IntI1	attI1	Array of gene cassettes	5'CS	CDS of GC	attC	3'CS
In1069	PcS	Absent	OK	No	IntI1R32_N39D	2947-3009	blaIMP-30(2803-3833)-attC(3762-3941)-aacA4'-3(3834-4463)-attCD(4407-4469)	2069-2802	blaIMP-30(3019-3759)	attCIMP-2(2803-2808;3762-3833)	tniC: 4566-5202
	"-35": 2751-2756		"-10": 2893-2898		1907-2866, truncated				aacA4'-3(3858-4412)	attCaacA4D(3834-3941;4407-4463) truncated
	"-10": 2774-2779		"-35": 2916-2921
